# Supplementary material for: Performance benchmarks for open source porous electrode theory models
Source: Heliyon. 2024 Mar 20;10(7):e27830. doi: 10.1016/j.heliyon.2024.e27830 (PMC11004710; doi:10.1016/j.heliyon.2024.e27830)
Supplement: MMC — Example input files used for the benchmarking analysis of Dualfoil, MPET and LIONSIMBA. [file mmc1.zip]

Archive with 8 entries (8 files):
- isothermal_simulations_LMO96.m
- li-ion-ebar.in
- li-ion.in
- Parameters_init_LMO96.m
- params_a.cfg
- params_c.cfg
- params_system.cfg
- startSimulation.m
