# Supplementary material for: Performance benchmarks for open source porous electrode theory models
Source: Heliyon. 2024 Mar 20;10(7):e27830. doi: 10.1016/j.heliyon.2024.e27830 (PMC11004710; doi:10.1016/j.heliyon.2024.e27830)
Supplement: MMC — Example input files used for the benchmarking analysis of Dualfoil, MPET and LIONSIMBA. [file mmc1.zip › isothermal_simulations_LMO96.m]

% LIONSIMBA example script
% Isothermal scenario: this script provides the example simulation shown in the
% paper.

%   This file is part of the LIONSIMBA Toolbox
%
%	Official web-site: 	http://sisdin.unipv.it/labsisdin/lionsimba.php
% 	Official GitHUB: 	https://github.com/lionsimbatoolbox/LIONSIMBA
%
%   LIONSIMBA: A Matlab framework based on a finite volume model suitable for Li-ion battery design, simulation, and control
%   Copyright (C) 2016-2018 :Marcello Torchio, Lalo Magni, Davide Raimondo,
%                            University of Pavia, 27100, Pavia, Italy
%                            Bhushan Gopaluni, Univ. of British Columbia, 
%                            Vancouver, BC V6T 1Z3, Canada
%                            Richard D. Braatz, 
%                            Massachusetts Institute of Technology, 
%                            Cambridge, Massachusetts 02142, USA
%   
%   Main code contributors to LIONSIMBA 2.0:
%                           Ian Campbell, Krishnakumar Gopalakrishnan,
%                           Imperial college London, London, UK
%
%   LIONSIMBA is a free Matlab-based software distributed with an MIT
%   license.

% Clear the workspace
clear all

% Define the integration times.
t0 = 0;
tf = 3600;
% Define the parameters structure.
param{1} = Parameters_init;

% Disable the thermal dynamics
param{1}.TemperatureEnabled = 0;

% Start the simulation. Note that the final integration time is 10^4 and
% LIONSIMBA will stop automatically when reached the Cutoff Voltage of
% 2.5V.

out1 = startSimulation(t0,tf,[],-17.5,param);

% Store the Jacobian matrix for future computations. This is possible
% because the different scenarios share the same model structure, and the
% only quantity which differs is the applied current density.
param{1}.JacobianFunction = out1.JacobianFun;

% % Run the simulation
% out2 = startSimulation(t0,tf,[],-35.0,param);
% 
% % Run the simulation
% out3 = startSimulation(t0,tf,[],-52.5,param);
% 
% % Run the simulation
% out4 = startSimulation(t0,tf,[],-70.0,param);
% 
% % Run the simulation
% %out5 = startSimulation(t0,tf,[],-8.75,param);
% %% Plot the results
% figure(1)
% plot(out1.time{1}*1.75/3600,out1.Voltage{1}-(17.5*0.0097345),'Color','#00779D','LineWidth',6)
% hold on
% plot(out2.time{1}*3.5/3600,out2.Voltage{1}-(35.0*0.0097345),'Color','#00779D','LineWidth',6)
% plot(out3.time{1}*5.25/3600,out3.Voltage{1}-(52.5*0.0097345),'Color','#00779D','LineWidth',6)
% plot(out4.time{1}*7.0/3600,out4.Voltage{1}-(70.0*0.0097345),'Color','#00779D','LineWidth',6)
% xlabel('Capacity [mAh/cm^2]')
% ylabel('Voltage [V]')
% grid on
% box on
% 
% %% Import data from text file
% % Script for importing data from the following text file:
% %
% %    filename: /Users/suryamitraayalasomayajula/Desktop/Desktop/Prelim/mpet-dualfoilcomparison/case1_1996/exp1C.csv
% %
% % Auto-generated by MATLAB on 05-Oct-2020 12:00:58
% 
% %% Setup the Import Options and import the data
% opts = delimitedTextImportOptions("NumVariables", 2);
% 
% %Specify range and delimiter
% opts.DataLines = [1, Inf];
% opts.Delimiter = ",";
% 
% %Specify column names and types
% opts.VariableNames = ["mAh", "volt"];
% opts.VariableTypes = ["double", "double"];
% 
% %Specify file level properties
% opts.ExtraColumnsRule = "ignore";
% opts.EmptyLineRule = "read";
% 
% % Import the data
% tbl1 = readtable("/Users/suryamitraayalasomayajula/Desktop/Desktop/Prelim/mpet-dualfoilcomparison/case1_1996/exp1C.csv", opts);
% tbl2 = readtable("/Users/suryamitraayalasomayajula/Desktop/Desktop/Prelim/mpet-dualfoilcomparison/case1_1996/exp2C.csv", opts);
% tbl3 = readtable("/Users/suryamitraayalasomayajula/Desktop/Desktop/Prelim/mpet-dualfoilcomparison/case1_1996/exp3C.csv", opts);
% tbl4 = readtable("/Users/suryamitraayalasomayajula/Desktop/Desktop/Prelim/mpet-dualfoilcomparison/case1_1996/exp4C.csv", opts);
% % Convert to output type
% mAh1 = tbl1.mAh;
% volt1 = tbl1.volt;
% mAh2 = tbl2.mAh;
% volt2 = tbl2.volt;
% mAh3 = tbl3.mAh;
% volt3 = tbl3.volt;
% mAh4 = tbl4.mAh;
% volt4 = tbl4.volt;
% % Clear temporary variables
% clear opts tbl1
% clear opts tbl2
% clear opts tbl3
% clear opts tbl4
% scatter(mAh1,volt1,100,'o','filled','MarkerFaceColor',[0 0 0])
% scatter(mAh2,volt2,100,'o','filled','MarkerFaceColor',[0 0 0])
% scatter(mAh3,volt3,100,'o','filled','MarkerFaceColor',[0 0 0])
% scatter(mAh4,volt4,100,'o','filled','MarkerFaceColor',[0 0 0])
% %% Import data from text file
% % Script for importing data from the following text file:
% %
% %    filename: /Users/suryamitraayalasomayajula/Desktop/Desktop/LIONSIMBA_simulation/update_output/comp_tests/df1C.txt
% %
% % Auto-generated by MATLAB on 11-Nov-2020 10:46:52
% 
% %% Setup the Import Options and import the data
% opts = delimitedTextImportOptions("NumVariables", 8);
% 
% % Specify range and delimiter
% opts.DataLines = [80, 10260];
% opts.Delimiter = ",";
% 
% % Specify column names and types
% opts.VariableNames = ["lim", "limitonnumberofiterations", "VarName3", "VarName4", "VarName5", "VarName6", "VarName7", "VarName8"];
% opts.VariableTypes = ["double", "double", "double", "double", "double", "double", "double", "double"];
% 
% % Specify file level properties
% opts.ExtraColumnsRule = "ignore";
% opts.EmptyLineRule = "read";
% 
% % Import the data
% df1C = readtable("/Users/suryamitraayalasomayajula/Desktop/Desktop/LIONSIMBA_simulation/update_output/comp_tests/df1C.txt", opts);
% df1Cn = readtable("/Users/suryamitraayalasomayajula/Desktop/Desktop/LIONSIMBA_simulation/update_output/comp_tests/df1Cn.txt", opts);
% df1Cn1 = readtable("/Users/suryamitraayalasomayajula/Desktop/Desktop/LIONSIMBA_simulation/update_output/comp_tests/df1Cn1.txt", opts);
% 
% %% Convert to output type
% df1C = table2array(df1C);
% df1Cn = table2array(df1Cn);
% df1Cn1 = table2array(df1Cn1);
% %% Clear temporary variables
% clear opts
% plot(df1C(:,1)*1.75/60,df1C(:,4),'LineWidth',6,'Color','#DF0047')
% %plot(df1Cn(:,1)*1.75/60,df1Cn(:,4),'LineWidth',3,'Color','g')
% plot(df1Cn1(:,1)*1.75/60,df1Cn1(:,4),'LineWidth',3,'Color','b')
% %% Import data from text file
% % Script for importing data from the following text file:
% %
% %    filename: /Users/suryamitraayalasomayajula/Desktop/Desktop/LIONSIMBA_simulation/update_output/comp_tests/df1C.txt
% %
% % Auto-generated by MATLAB on 11-Nov-2020 10:46:52
% 
% %% Setup the Import Options and import the data
% opts = delimitedTextImportOptions("NumVariables", 8);
% 
% % Specify range and delimiter
% opts.DataLines = [80, 4914];
% opts.Delimiter = ",";
% 
% % Specify column names and types
% opts.VariableNames = ["lim", "limitonnumberofiterations", "VarName3", "VarName4", "VarName5", "VarName6", "VarName7", "VarName8"];
% opts.VariableTypes = ["double", "double", "double", "double", "double", "double", "double", "double"];
% 
% % Specify file level properties
% opts.ExtraColumnsRule = "ignore";
% opts.EmptyLineRule = "read";
% 
% % Import the data
% df2C = readtable("/Users/suryamitraayalasomayajula/Desktop/Desktop/LIONSIMBA_simulation/update_output/comp_tests/df2C.txt", opts);
% df2Cn = readtable("/Users/suryamitrasayalasomayajula/Desktop/Desktop/LIONSIMBA_simulation/update_output/comp_tests/df2Cn.txt", opts);
% 
% %% Convert to output type
% df2C = table2array(df2C);
% df2Cn = table2array(df2Cn);
% 
% %% Clear temporary variables
% clear opts
% plot(df2C(:,1)*3.5/60,df2C(:,4),'LineWidth',6,'Color','#DF0047')
% plot(df2Cn(:,1)*3.5/60,df2Cn(:,4),'LineWidth',3,'Color','b')
% 
% % Import data from text file
% % Script for importing data from the following text file:
% % 
% %    filename: /Users/suryamitraayalasomayajula/Desktop/Desktop/LIONSIMBA_simulation/update_output/comp_tests/df1C.txt
% % 
% % Auto-generated by MATLAB on 11-Nov-2020 10:46:52
% % 
% % Setup the Import Options and import the data
% opts = delimitedTextImportOptions("NumVariables", 8);
% 
% % Specify range and delimiter
% opts.DataLines = [80, 2835];
% opts.Delimiter = ",";
% 
% % Specify column names and types
% opts.VariableNames = ["lim", "limitonnumberofiterations", "VarName3", "VarName4", "VarName5", "VarName6", "VarName7", "VarName8"];
% opts.VariableTypes = ["double", "double", "double", "double", "double", "double", "double", "double"];
% 
% % Specify file level properties
% opts.ExtraColumnsRule = "ignore";
% opts.EmptyLineRule = "read";
% 
% % Import the data
% df3C = readtable("/Users/suryamitraayalasomayajula/Desktop/Desktop/LIONSIMBA_simulation/update_output/comp_tests/df3C.txt", opts);
% df3Cn = readtable("/Users/suryamitraayalasomayajula/Desktop/Desktop/LIONSIMBA_simulation/update_output/comp_tests/df3Cn.txt", opts);
% 
% % Convert to output type
% df3C = table2array(df3C);
% df3Cn = table2array(df3Cn);
% 
% % Clear temporary variables
% clear opts
% plot(df3C(:,1)*5.25/60,df3C(:,4),'LineWidth',6,'Color','#DF0047')
% plot(df3Cn(:,1)*5.25/60,df3Cn(:,4),'LineWidth',3,'Color','b')
% % Import data from text file
% % Script for importing data from the following text file:
% % 
% %    filename: /Users/suryamitraayalasomayajula/Desktop/Desktop/LIONSIMBA_simulation/update_output/comp_tests/df1C.txt
% % 
% % Auto-generated by MATLAB on 11-Nov-2020 10:46:52
% 
% % Setup the Import Options and import the data
% opts = delimitedTextImportOptions("NumVariables", 8);
% 
% % Specify range and delimiter
% opts.DataLines = [80, 1656];
% opts.Delimiter = ",";
% 
% % Specify column names and types
% opts.VariableNames = ["lim", "limitonnumberofiterations", "VarName3", "VarName4", "VarName5", "VarName6", "VarName7", "VarName8"];
% opts.VariableTypes = ["double", "double", "double", "double", "double", "double", "double", "double"];
% 
% % Specify file level properties
% opts.ExtraColumnsRule = "ignore";
% opts.EmptyLineRule = "read";
% 
% % Import the data
% df4C = readtable("/Users/suryamitraayalasomayajula/Desktop/Desktop/LIONSIMBA_simulation/update_output/comp_tests/df4C.txt", opts);
% df4Cn = readtable("/Users/suryamitraayalasomayajula/Desktop/Desktop/LIONSIMBA_simulation/update_output/comp_tests/df4Cn.txt", opts);
% df4Cn1 = readtable("/Users/suryamitraayalasomayajula/Desktop/Desktop/LIONSIMBA_simulation/update_output/comp_tests/df4Cn1.txt", opts);
% 
% % Convert to output type
% df4C = table2array(df4C);
% df4Cn = table2array(df4Cn);
% df4Cn1 = table2array(df4Cn1);
% % Clear temporary variables
% clear opts
% plot(df4C(:,1)*7.0/60,df4C(:,4),'LineWidth',6,'Color','#DF0047')
% plot(df4Cn(:,1)*7.0/60,df4Cn(:,4),'LineWidth',3,'Color','b')
% plot(df4Cn1(:,1)*7.0/60,df4Cn1(:,4),'LineWidth',3,'Color','g')
% %% write csv
% data=[out1.time{1},out1.Voltage{1}-(52.5*0.0097345)];
% n= sprintf('update_output/3C/lionsimba/ls3C.csv');
% csvwrite(n,data);
