# Supplementary material for: Performance benchmarks for open source porous electrode theory models
Source: Heliyon. 2024 Mar 20;10(7):e27830. doi: 10.1016/j.heliyon.2024.e27830 (PMC11004710; doi:10.1016/j.heliyon.2024.e27830)
Supplement: MMC — Example input files used for the benchmarking analysis of Dualfoil, MPET and LIONSIMBA. [file mmc1.zip › li-ion-ebar.in]

0.0
0.0
4000.0
4000.0
4000.0
4000.0
4000.0
4000.0
4000.0
4000.0
4000.0
4000.0
4000.0
4000.0
