# Supplementary material for: Performance benchmarks for open source porous electrode theory models
Source: Heliyon. 2024 Mar 20;10(7):e27830. doi: 10.1016/j.heliyon.2024.e27830 (PMC11004710; doi:10.1016/j.heliyon.2024.e27830)
Supplement: MMC — Example input files used for the benchmarking analysis of Dualfoil, MPET and LIONSIMBA. [file mmc1.zip › li-ion.in]

460
100e-6
52.0e-6
174.0e-6
10.0e-6
10.0e-6
50
26
87
20
0
0
20
298.15
2000.0
0.5635
0.1706
1.02
3.9e-14
1.0e-13
12.5e-6
8.5e-6
0.357
0.146
0.026
0.0
0.724
0.276
0.0
0.444
0.186
0.076
0.0
100.0
3.8
1.9477e-11
2.15603e-11
0.0
0.0
372.265
148.0
1324.0
1900.0
4140.0
1800.0
1780.0
1200.0
8954.0
2707.0
0.0
700.0
298.15
1
2
1
1
10
1
0
0.0
0.0
0
163
0
0.0
0.0
0.0
0.0
0.0
0.0
3
7
9
4
17.5 60.0 1 2.0 4.7 0.0097345
