# Supplementary material for: Performance benchmarks for open source porous electrode theory models
Source: Heliyon. 2024 Mar 20;10(7):e27830. doi: 10.1016/j.heliyon.2024.e27830 (PMC11004710; doi:10.1016/j.heliyon.2024.e27830)
Supplement: MMC — Example input files used for the benchmarking analysis of Dualfoil, MPET and LIONSIMBA. [file mmc1.zip › params_a.cfg]

[Particles]
type = diffn
discretization = 5e-8
shape = sphere
thickness = 20e-9

[Material]
muRfunc = LiC6_coke_ss
logPad = false
noise = false
noise_prefac = 1e-6
numnoise = 200
Omega_a = 1.8560e-20
Omega_b = 5.761532e-21
Omega_c = 8.23076e-20
kappa = 5.0148e-10
B = 0.1916e9
EvdW = 0.0
rho_s = 1.5894697e28
D = 3.9e-14
Dfunc = constant
dgammadc = 0e-30
cwet = 0.98

[Reactions]
rxnType = BV_mod01
k0 = 1.1
alpha = 0.5
lambda = 6.26e-20
Rfilm = 0e-0
